# Supplementary material for: MicroRNA-989 targets 5-hydroxytryptamine receptor1 to regulate ovarian development and eggs production in Culex pipiens pallens
Source: Parasit Vectors. 2023 Sep 13;16:326. doi: 10.1186/s13071-023-05957-0 (PMC10498645; doi:10.1186/s13071-023-05957-0)
Supplement: Supplementary file 4 — Additional file 4. DEGs between WT and Ant-989-injected mosquitoes. [file 13071_2023_5957_MOESM4_ESM.xlsx]

## Sheet: WT VS Ant-989 DEGs
id	baseMean	baseMean_WT	baseMean_Ant_989	foldChange(Ant_989/WT)	log2FoldChange	pval	padj	Chromosome	Start Site	End Site	Direction	Length	Name	GO	KEGG	EC	eggNOG Class	eggNOG	Description	Entrez_geneID	UniProtAC	BP	CC	MF	Pathway
CPIJ016249	67.0388	38.3577	95.7198	2.49545	1.3193	3.333e-07	0.000751021	supercont3.720	183726	188381	-	1731	-	GO:0000166;GO:0000166;GO:0003676;GO:0003676;GO:0004812;GO:0004812;GO:0004812;GO:0005524;GO:0005524;GO:0006418;GO:0006418;	-	-	J	KOG0434;38CIS;3BA51;3CX71	Isoleucyl tRNA synthetase [Source:UniProtKB/TrEMBL;Acc:B0X9D5]	6049508	B0X9D5	GO:0006418//tRNA aminoacylation for protein translation;GO:0006418//tRNA aminoacylation for protein translation;	-	GO:0000166//nucleotide binding;GO:0000166//nucleotide binding;GO:0003676//nucleic acid binding;GO:0003676//nucleic acid binding;GO:0004812//aminoacyl-tRNA ligase activity;GO:0004812//aminoacyl-tRNA ligase activity;GO:0004812//aminoacyl-tRNA ligase activity;GO:0005524//ATP binding;GO:0005524//ATP binding;	-
CPIJ003443	75.4486	46.3617	104.535	2.25478	1.17299	1.54184e-06	0.00243194	supercont3.49	1113702	1115631	+	1806	-	GO:0003341;GO:0003341;GO:0005929;GO:0005929;GO:0070286;GO:0070286;	-	-	S	2QR7A;38HJV;3BE1C;3D0NJ;3SMBK;41YYS;450W3;45BRU	Putative uncharacterized protein [Source:UniProtKB/TrEMBL;Acc:B0W929]	-	-	GO:0003341//cilium movement;GO:0003341//cilium movement;GO:0070286//axonemal dynein complex assembly;GO:0070286//axonemal dynein complex assembly;	GO:0005929//cilium;GO:0005929//cilium;	-	-
CPIJ011558	28.0541	13.4617	42.6466	3.16801	1.66358	4.26238e-05	0.0420191	supercont3.361	109269	113552	-	804	-	GO:0005509;GO:0005509;	-	-	S	2RYVV;3A0SN;3BQ09;3DC55;3SM97;4224T;44X4V;45D9T	centrin, putative [Source:VB Community Annotation]	6044720	B0WXR3	-	-	GO:0005509//calcium ion binding;GO:0005509//calcium ion binding;	-
CPIJ008488	9.57168	1.97105	17.1723	8.71226	3.12305	8.94259e-05	0.0829714	supercont3.192	643712	650771	+	261	-	-	-	-	-	-	Putative uncharacterized protein [Source:UniProtKB/TrEMBL;Acc:B0WN03]	6040735	B0WN03	-	-	-	-
CPIJ016497	14.8321	5.56328	24.101	4.33215	2.11508	0.000268175	0.14423	supercont3.788	69679	71877	+	1701	-	GO:0005509;GO:0005509;GO:0005509;GO:0005576;GO:0005576;GO:0007155;GO:0007155;GO:0030198;GO:0031012;	-	-	T;O	2QRK8;38BZ6;3BC6D;3CRA6;3SING;41W09;44Y9H	thrombospondin-4, putative [Source:VB Community Annotation]	6050119	B0XAV5	GO:0007155//cell adhesion;GO:0007155//cell adhesion;GO:0030198//extracellular matrix organization;	GO:0005576//extracellular region;GO:0005576//extracellular region;GO:0031012//extracellular matrix;	GO:0005509//calcium ion binding;GO:0005509//calcium ion binding;GO:0005509//calcium ion binding;	-
CPIJ004021	39.1972	23.8969	54.4975	2.28053	1.18937	0.000427135	0.182087	supercont3.57	621163	623212	+	1935	-	GO:0000166;GO:0003774;GO:0003777;GO:0003777;GO:0005524;GO:0005524;GO:0005524;GO:0005874;GO:0005874;GO:0007018;GO:0007018;GO:0008017;GO:0008017;	K20198	-	Z	KOG4280;39M8E;3BFWS;3CTMZ;3SFSW;41VN1;4560T;45HT8	kinesin-II 95 kDa subunit [Source:VB Community Annotation]	6035414	B0WA73	GO:0007018//microtubule-based movement;GO:0007018//microtubule-based movement;	GO:0005874//microtubule;GO:0005874//microtubule;	GO:0000166//nucleotide binding;GO:0003774//cytoskeletal motor activity;GO:0003777//microtubule motor activity;GO:0003777//microtubule motor activity;GO:0005524//ATP binding;GO:0005524//ATP binding;GO:0005524//ATP binding;GO:0008017//microtubule binding;GO:0008017//microtubule binding;	-
CPIJ008240	22.6794	11.4906	33.8681	2.94746	1.55947	0.000606743	0.239254	supercont3.187	441088	442104	+	957	LRIM6	GO:0005515;	-	-	S;U	KOG0619;392R5;3C830;3DP3R;3SUV1;425C9;4564I;45GI3	leucine-rich immune protein (Short) [Source:VB Community Annotation]	6040590	B0WMN4	-	-	GO:0005515//protein binding;	-
CPIJ007638	23.8347	13.4856	34.1838	2.53483	1.34189	0.00174635	0.340198	supercont3.148	385260	387225	+	1914	-	-	-	-	I	KOG1516;38GWK;3BMUV;3CWK0;3SGCT;41TFS;44XR7;45H1X	carboxylesterase 3 precursor [Source:VB Community Annotation]	6039227	B0WJI4	-	-	-	-
CPIJ016498	13.506	5.92587	21.0862	3.55832	1.8312	0.00214559	0.376026	supercont3.788	73307	81472	+	3609	-	GO:0005509;GO:0005509;GO:0005509;GO:0005576;GO:0005576;GO:0007155;GO:0007155;GO:0016020;GO:0016021;GO:0016021;	-	-	O;T	2QRK8;3CRA6;3SING;41W09;44Y9H	Thrombospondin [Source:UniProtKB/TrEMBL;Acc:B0XAV6]	6050121	B0XAV6	GO:0007155//cell adhesion;GO:0007155//cell adhesion;	GO:0005576//extracellular region;GO:0005576//extracellular region;GO:0016020//membrane;GO:0016021//integral component of membrane;GO:0016021//integral component of membrane;	GO:0005509//calcium ion binding;GO:0005509//calcium ion binding;GO:0005509//calcium ion binding;	-
CPIJ018270	14.2272	6.2635	22.191	3.5429	1.82493	0.00451463	0.525921	supercont3.1179	86753	104171	-	2784	-	GO:0016020;GO:0016021;GO:0016021;	-	-	T;S	KOG1218;39YU0;3BI2E;3D4CV;3SJ3F;41XMV;4558Y;45CU1	Putative uncharacterized protein [Source:UniProtKB/TrEMBL;Acc:B0XG57]	-	-	-	GO:0016020//membrane;GO:0016021//integral component of membrane;GO:0016021//integral component of membrane;	-	-
CPIJ015604	38.5324	24.9645	52.1002	2.08697	1.06141	0.00543702	0.599707	supercont3.658	228467	235447	+	468	-	-	-	-	T;L;K	KOG4676	Putative uncharacterized protein [Source:UniProtKB/TrEMBL;Acc:B0X809]	6048943	B0X809	-	-	-	-
CPIJ013670	19.9969	11.4877	28.5061	2.48144	1.31118	0.00584286	0.612585	supercont3.471	74047	75377	+	1221	-	GO:0004046;GO:0004046;GO:0005737;GO:0005737;GO:0006508;GO:0006508;GO:0006520;GO:0006520;GO:0008237;GO:0008237;GO:0016787;GO:0016787;	K14677	EC:3.5.1.14	E	KOG2275;38ET5;3BCWB;3CU09;3SKK7;41V4B;44XDN	aminoacylase, putative [Source:VB Community Annotation]	6046588	B0X291	GO:0006508//proteolysis;GO:0006508//proteolysis;GO:0006520//cellular amino acid metabolic process;GO:0006520//cellular amino acid metabolic process;	GO:0005737//cytoplasm;GO:0005737//cytoplasm;	GO:0004046//aminoacylase activity;GO:0004046//aminoacylase activity;GO:0008237//metallopeptidase activity;GO:0008237//metallopeptidase activity;GO:0016787//hydrolase activity;GO:0016787//hydrolase activity;	ko00220(Arginine biosynthesis)
CPIJ016379	68.9619	45.0618	92.8619	2.06077	1.04318	0.0062422	0.630521	supercont3.750	86810	88781	-	180	-	-	-	-	-	-	Putative uncharacterized protein [Source:UniProtKB/TrEMBL;Acc:B0XA38]	6049807	B0XA38	-	-	-	-
CPIJ007603	15.4483	8.19447	22.7021	2.77042	1.47011	0.00708402	0.64617	supercont3.150	122838	150519	+	846	-	GO:0005576;GO:0005576;GO:0006030;GO:0006030;GO:0008061;GO:0008061;	-	-	S	2QUR1;39S0V;3BIV5;3D52X;3SHIH;41XPW;44Z0X;45H63	Putative uncharacterized protein [Source:UniProtKB/TrEMBL;Acc:B0WJP1]	-	-	GO:0006030//chitin metabolic process;GO:0006030//chitin metabolic process;	GO:0005576//extracellular region;GO:0005576//extracellular region;	GO:0008061//chitin binding;GO:0008061//chitin binding;	-
CPIJ015747	8.49878	3.25412	13.7434	4.22339	2.0784	0.00793254	0.680006	supercont3.691	57678	59294	+	1491	-	GO:0004930;GO:0004930;GO:0004930;GO:0007165;GO:0007186;GO:0007186;GO:0007186;GO:0016020;GO:0016021;GO:0016021;GO:0016021;	K04163	-	O;T	KOG3656;39S11;3BFSQ;3CW5D;3SZAP;429VN;458RS;45CBF	5-hydroxytryptamine receptor 1 [Source:UniProtKB/TrEMBL;Acc:B0X8U1]	6049278	B0X8U1	GO:0007165//signal transduction;GO:0007186//G protein-coupled receptor signaling pathway;GO:0007186//G protein-coupled receptor signaling pathway;GO:0007186//G protein-coupled receptor signaling pathway;	GO:0016020//membrane;GO:0016021//integral component of membrane;GO:0016021//integral component of membrane;GO:0016021//integral component of membrane;	GO:0004930//G protein-coupled receptor activity;GO:0004930//G protein-coupled receptor activity;GO:0004930//G protein-coupled receptor activity;	ko04726(Serotonergic synapse);ko04361(Axon regeneration);ko04080(Neuroactive ligand-receptor interaction);ko04020(Calcium signaling pathway);ko04014(Ras signaling pathway)
CPIJ017782	6.33309	1.99745	10.6687	5.34117	2.41715	0.00926631	0.726913	supercont3.988	26137	27320	+	966	-	-	-	-	-	-	Putative uncharacterized protein [Source:UniProtKB/TrEMBL;Acc:B0XE33]	6051472	B0XE33	-	-	-	-
CPIJ002435	16.866	9.5025	24.2295	2.5498	1.35038	0.00992399	0.74997	supercont3.32	678777	685644	-	2118	-	GO:0004888;GO:0004888;GO:0005216;GO:0005216;GO:0005230;GO:0005230;GO:0005886;GO:0006811;GO:0006811;GO:0006811;GO:0016020;GO:0016021;GO:0016021;GO:0016021;GO:0022848;GO:0022848;GO:0030054;GO:0030054;GO:0034220;GO:0034220;GO:0045202;GO:0045211;GO:0045211;GO:0045211;GO:0060078;GO:0060079;GO:0004888;GO:0004888;GO:0005216;GO:0005216;GO:0005230;GO:0005230;GO:0006811;GO:0006811;GO:0016020;GO:0016021;GO:…	-	-	T;U	KOG3645;39QA0;3BJ0P;3D1AU;3SK1R;41UKD;451E0;45BW6	Neurotransmitter gated ion channel [Source:UniProtKB/TrEMBL;Acc:B0W5R0]	-	-	GO:0006811//ion transport;GO:0006811//ion transport;GO:0006811//ion transport;GO:0034220//ion transmembrane transport;GO:0034220//ion transmembrane transport;GO:0060078//regulation of postsynaptic membrane potential;GO:0060079//excitatory postsynaptic potential;GO:0006811//ion transport;GO:0006811//ion transport;GO:0034220//ion transmembrane transport;GO:0034220//ion transmembrane transport;	GO:0005886//plasma membrane;GO:0016020//membrane;GO:0016021//integral component of membrane;GO:0016021//integral component of membrane;GO:0016021//integral component of membrane;GO:0030054//cell junction;GO:0030054//cell junction;GO:0045202//synapse;GO:0045211//postsynaptic membrane;GO:0045211//postsynaptic membrane;GO:0045211//postsynaptic membrane;GO:0016020//membrane;GO:0016021//integral compo…	GO:0004888//transmembrane signaling receptor activity;GO:0004888//transmembrane signaling receptor activity;GO:0005216//ion channel activity;GO:0005216//ion channel activity;GO:0005230//extracellular ligand-gated ion channel activity;GO:0005230//extracellular ligand-gated ion channel activity;GO:0022848//acetylcholine-gated cation-selective channel activity;GO:0022848//acetylcholine-gated cation-…	-
CPIJ004573	22.5987	14.1873	31.01	2.18576	1.12813	0.0110845	0.787548	supercont3.74	803668	805776	+	228	-	GO:0005515;GO:0006493;GO:0006493;GO:0016757;GO:0016757;	-	-	G;O;T	KOG4626;38EM5;3BC3N;3CWN6;3SGP8;41VJW;4505I	Putative uncharacterized protein [Source:UniProtKB/TrEMBL;Acc:B0WCA3]	6036271	B0WCA3	GO:0006493//protein O-linked glycosylation;GO:0006493//protein O-linked glycosylation;	-	GO:0005515//protein binding;GO:0016757//glycosyltransferase activity;GO:0016757//glycosyltransferase activity;	-
CPIJ000680	11.9139	5.91315	17.9146	3.02962	1.59913	0.0120881	0.804497	supercont3.6	494893	497761	+	1251	-	GO:0005576;GO:0005576;GO:0006030;GO:0006030;GO:0008061;GO:0008061;	-	-	S	2RBUU;39WSB;3BKAU;3CVRP;3SG1G;41U28;4563R;45G7C	Putative uncharacterized protein [Source:UniProtKB/TrEMBL;Acc:B0W0L1]	6031440	B0W0L1	GO:0006030//chitin metabolic process;GO:0006030//chitin metabolic process;	GO:0005576//extracellular region;GO:0005576//extracellular region;	GO:0008061//chitin binding;GO:0008061//chitin binding;	-
CPIJ008510	10.8652	4.91443	16.8159	3.42174	1.77473	0.012594	0.806248	supercont3.201	49888	56850	+	4176	-	-	-	-	S	KOG2205;38EKB;3BC7E;3CWZV;3SIKI;41WCB;450QT;45HE8	Putative uncharacterized protein [Source:UniProtKB/TrEMBL;Acc:B0WNL5]	6040986	B0WNL5	-	-	-	-
CPIJ003784	26.3896	17.3896	35.3896	2.0351	1.0251	0.0127789	0.806248	supercont3.52	389895	393339	+	1683	-	-	-	-	S	2RNEB;39TE2;3BFIH;3D2FN;3SIGP;41X65;4520J;45FCQ	Putative uncharacterized protein [Source:UniProtKB/TrEMBL;Acc:B0W9H3]	6035121	B0W9H3	-	-	-	-
CPIJ009099	12.5761	6.53561	18.6165	2.84848	1.51019	0.0131133	0.818941	supercont3.241	17003	17715	+	633	-	-	-	-	S	2SWKB;3AUEU;3C40Z;3DKME;3SSHJ;423MC;454AD;45IZD	Putative uncharacterized protein [Source:UniProtKB/TrEMBL;Acc:B0WR82]	-	-	-	-	-	-
CPIJ018105	10.9204	5.54816	16.2927	2.9366	1.55415	0.0183236	0.916411	supercont3.1091	38852	42498	-	2379	-	GO:0004601;GO:0004601;GO:0004601;GO:0006979;GO:0006979;GO:0020037;GO:0020037;GO:0055114;GO:0055114;GO:0098869;	K19511	EC:1.11.1.7	S;C;T	KOG2408;38C9T;3BEQJ;3CRD4;3SH4U;41VMY;452G8;45FA9	chorion peroxidase precursor [Source:VB Community Annotation]	6051952	B0XF69	GO:0006979//response to oxidative stress;GO:0006979//response to oxidative stress;GO:0055114//obsolete oxidation-reduction process;GO:0055114//obsolete oxidation-reduction process;GO:0098869//cellular oxidant detoxification;	-	GO:0004601//peroxidase activity;GO:0004601//peroxidase activity;GO:0004601//peroxidase activity;GO:0020037//heme binding;GO:0020037//heme binding;	-
CPIJ009841	2.13395	0	4.26791	infinity	infinity	0.0188194	0.924732	supercont3.243	10676	20793	-	213	-	-	-	-	-	-	Putative uncharacterized protein [Source:UniProtKB/TrEMBL;Acc:B0WRE7]	6042132	B0WRE7	-	-	-	-
CPIJ002347	20.2231	12.8759	27.5703	2.14123	1.09844	0.0211763	0.965356	supercont3.33	80044	84474	+	1260	-	GO:0005741;GO:0005741;GO:0033554;GO:0035694;GO:0035694;	-	-	S	2QWGT;3A0FI;3BP5W;3D15G;3SGQN;41Y1W;44X93	Putative uncharacterized protein [Source:UniProtKB/TrEMBL;Acc:B0W5V7]	6033666	B0W5V7	GO:0033554//cellular response to stress;GO:0035694//mitochondrial protein catabolic process;GO:0035694//mitochondrial protein catabolic process;	GO:0005741//mitochondrial outer membrane;GO:0005741//mitochondrial outer membrane;	-	-
CPIJ000931	15.8338	9.15408	22.5134	2.45939	1.2983	0.0217109	0.966735	supercont3.9	1953966	1959660	-	4359	-	GO:0005201;GO:0005201;	K19719	-	W;D	KOG3544;38CJN;3BAFZ;3CU1R;3SJEQ;41UXX;44ZI2;45EHH	Putative uncharacterized protein [Source:UniProtKB/TrEMBL;Acc:B0W1H0]	6031852	B0W1H0	-	-	GO:0005201//extracellular matrix structural constituent;GO:0005201//extracellular matrix structural constituent;	ko05165(Human papillomavirus infinityection);ko04974(Protein digestion and absorption);ko04512(ECM-receptor interaction);ko04510(Focal adhesion);ko04151(PI3K-Akt signaling pathway)
CPIJ001269	2.00844	0	4.01688	infinity	infinity	0.0255205	1	supercont3.15	657339	674470	-	1413	-	GO:0016020;GO:0016021;GO:0016021;GO:0016021;GO:0035461;GO:0051180;GO:0051180;GO:0090482;GO:0090482;	-	-	H;S	KOG3810;38IFE;3BCQ4;3CRXH;3SGVV;41VGP;45080;45K13	Thiamine transporter [Source:UniProtKB/TrEMBL;Acc:B0W2L9]	-	-	GO:0035461//vitamin transmembrane transport;GO:0051180//vitamin transport;GO:0051180//vitamin transport;	GO:0016020//membrane;GO:0016021//integral component of membrane;GO:0016021//integral component of membrane;GO:0016021//integral component of membrane;	GO:0090482//vitamin transmembrane transporter activity;GO:0090482//vitamin transmembrane transporter activity;	-
CPIJ000632	1.99123	0	3.98245	infinity	infinity	0.0258945	1	supercont3.7	1491977	1492417	-	441	-	GO:0003676;GO:0003676;	-	-	-	-	Predicted protein [Source:UniProtKB/TrEMBL;Acc:B0W111]	6031647	B0W111	-	-	GO:0003676//nucleic acid binding;GO:0003676//nucleic acid binding;	-
CPIJ006121	1.98699	0	3.97397	infinity	infinity	0.0259879	1	supercont3.117	292040	302473	+	2535	-	GO:0004672;GO:0004672;GO:0005524;GO:0005524;GO:0006468;GO:0006468;GO:0016301;GO:0016310;	K07376	EC:2.7.11.12	T	KOG0614;3AH8Y;3BA35;3CRYY;3SGSW;41X6R;451A8	cgmp-dependent protein kinase [Source:VB Community Annotation]	6038066	B0WGS5	GO:0006468//protein phosphorylation;GO:0006468//protein phosphorylation;GO:0016310//phosphorylation;	-	GO:0004672//protein kinase activity;GO:0004672//protein kinase activity;GO:0005524//ATP binding;GO:0005524//ATP binding;GO:0016301//kinase activity;	ko04970(Salivary secretion);ko04923(Regulation of lipolysis in adipocytes);ko04740(Olfactory transduction);ko04730(Long-term depression);ko04714(Thermogenesis);ko04713(Circadian entrainment);ko04611(Platelet activation);ko04540(Gap junction);ko04270(Vascular smooth muscle contraction);ko04022(cGMP-PKG signaling pathway)
CPIJ014893	5.53536	1.95785	9.11286	4.65452	2.21863	0.0275646	1	supercont3.574	232919	234217	+	1299	-	-	-	-	S	2T978;393Y9;3C95H;3DQ8T;3SW43;426FK;457QX;45JKF	Putative uncharacterized protein [Source:UniProtKB/TrEMBL;Acc:B0X5L9]	6047958	B0X5L9	-	-	-	-
CPIJ002405	4.40902	1.30995	7.50809	5.73157	2.51893	0.0276086	1	supercont3.33	1463761	1467559	+	1188	-	-	-	-	S	2T7YF;392CE;3C7S8;3DNSM;3SUHI;42525;4540Y;45D1K	alpha-tropomyosin 5a, putative [Source:VB Community Annotation]	-	-	-	-	-	-
CPIJ015014	11.8665	6.56057	17.1724	2.61752	1.3882	0.0280651	1	supercont3.629	170571	196239	-	885	-	-	-	-	M;D	KOG2579;38H7K;3BHN9	Putative uncharacterized protein [Source:UniProtKB/TrEMBL;Acc:B0X783]	-	-	-	-	-	-
CPIJ011782	6.42498	2.60623	10.2437	3.93048	1.97471	0.0323552	1	supercont3.384	179998	181079	+	1023	-	GO:0005515;GO:0016020;GO:0016021;GO:0016021;	-	-	K;L;S;T	KOG4237;39N3Y;3CPP9;3E5U9;3T0AG;42AWK;457CA	Putative uncharacterized protein [Source:UniProtKB/TrEMBL;Acc:B0WYQ3]	6045120	B0WYQ3	-	GO:0016020//membrane;GO:0016021//integral component of membrane;GO:0016021//integral component of membrane;	GO:0005515//protein binding;	-
CPIJ005750	8.12018	3.93034	12.31	3.13205	1.64711	0.0338067	1	supercont3.98	709953	710652	+	566	-	-	-	-	S	2S5HZ;3A77W;3BUA8;3DB6J;3SP54;4219E;454CU;45IV1	Putative uncharacterized protein [Source:UniProtKB/TrEMBL;Acc:B0WEN9]	-	-	-	-	-	-
CPIJ010064	5.32839	1.98377	8.67301	4.37198	2.12829	0.0345416	1	supercont3.254	467441	472242	-	438	-	GO:0003677;GO:0003677;GO:0003677;GO:0005634;GO:0005634;GO:0006355;GO:0006355;GO:0043565;GO:0043565;	K15614	-	K	KOG0775;38CWW;3BENU;3CVHT;3SJ71;41VQK;45JWH	Six/sine homebox transcription factors [Source:UniProtKB/TrEMBL;Acc:B0WS93]	6042464	B0WS93	GO:0006355//regulation of transcription, DNA-templated;GO:0006355//regulation of transcription, DNA-templated;	GO:0005634//nucleus;GO:0005634//nucleus;	GO:0003677//DNA binding;GO:0003677//DNA binding;GO:0003677//DNA binding;GO:0043565//sequence-specific DNA binding;GO:0043565//sequence-specific DNA binding;	ko05202(Transcriptional misregulation in cancer)
CPIJ006640	1.87001	0	3.74003	infinity	infinity	0.035008	1	supercont3.122	698290	701450	+	1626	-	GO:0001228;GO:0001228;GO:0003677;GO:0003677;GO:0005634;GO:0006351;GO:0006355;GO:0006355;GO:0007275;GO:0045944;	K21598	-	K	2QU2X;38EJR;3BCPM;3CUNR;3SGYJ;41TZK;44YBE;45D0I	Putative uncharacterized protein [Source:UniProtKB/TrEMBL;Acc:B0WHD1]	6038293	B0WHD1	GO:0006351//transcription, DNA-templated;GO:0006355//regulation of transcription, DNA-templated;GO:0006355//regulation of transcription, DNA-templated;GO:0007275//multicellular organism development;GO:0045944//positive regulation of transcription by RNA polymerase II;	GO:0005634//nucleus;	GO:0001228//DNA-binding transcription activator activity, RNA polymerase II-specific;GO:0001228//DNA-binding transcription activator activity, RNA polymerase II-specific;GO:0003677//DNA binding;GO:0003677//DNA binding;	ko04928(Parathyroid hormone synthesis, secretion and action)
CPIJ004981	12.0373	6.885	17.1896	2.49668	1.32001	0.0353071	1	supercont3.81	703100	709641	+	3780	-	-	-	-	S	2RGUA;39W4X;3BMT2;3D5PN;3SMT5;41Y8J;453EV;45GNB	Putative uncharacterized protein [Source:UniProtKB/TrEMBL;Acc:B0WD38]	6036589	B0WD38	-	-	-	-
CPIJ011224	13.6597	8.16015	19.1593	2.34791	1.23138	0.0354561	1	supercont3.343	22892	25253	-	1704	-	GO:0003676;GO:0003676;GO:0005634;GO:0005634;GO:0008270;GO:0008270;	-	-	S	3955I;3C9XS;3DR2B;3STKK;4277W;4584W;45JWB	Zinc finger protein Gfi-1 [Source:UniProtKB/TrEMBL;Acc:B0WWY4]	-	-	-	GO:0005634//nucleus;GO:0005634//nucleus;	GO:0003676//nucleic acid binding;GO:0003676//nucleic acid binding;GO:0008270//zinc ion binding;GO:0008270//zinc ion binding;	-
CPIJ003662	1.83572	0	3.67143	infinity	infinity	0.0360222	1	supercont3.53	948175	953582	+	2013	-	GO:0003676;GO:0003676;GO:0005634;GO:0006357;	-	-	S	38HCW;3BAZE;3CYN9;3SKN0;41XVU;44Y3B;45FRI	Zinc finger protein GLI1 [Source:UniProtKB/TrEMBL;Acc:B0W9Q7]	-	-	GO:0006357//regulation of transcription by RNA polymerase II;	GO:0005634//nucleus;	GO:0003676//nucleic acid binding;GO:0003676//nucleic acid binding;	-
CPIJ002982	8.26761	3.96754	12.5677	3.16762	1.6634	0.0364808	1	supercont3.45	498220	502453	+	2985	-	GO:0007155;GO:0007155;GO:0007155;GO:0007229;GO:0007229;GO:0008305;GO:0008305;GO:0016020;GO:0016021;	-	-	M;W	KOG3637;38CFX;3B96W;3CSVN;3SKU6;41VI5;4521F;45JTS	integrin alpha-PS5 precursor [Source:VB Community Annotation]	6034578	B0W840	GO:0007155//cell adhesion;GO:0007155//cell adhesion;GO:0007155//cell adhesion;GO:0007229//integrin-mediated signaling pathway;GO:0007229//integrin-mediated signaling pathway;	GO:0008305//integrin complex;GO:0008305//integrin complex;GO:0016020//membrane;GO:0016021//integral component of membrane;	-	-
CPIJ002847	7.15183	3.28101	11.0227	3.35953	1.74826	0.037172	1	supercont3.37	118043	122544	+	2145	-	GO:0016020;GO:0016021;GO:0016021;	-	-	S;L	KOG3762;38HU3;3BAPX;3CRZS;3SJTM;41YBQ;44YQ3;45GU8	novel protein containing a major facilitator superfamily domain [Source:VB Community Annotation]	6033990	B0W6P4	-	GO:0016020//membrane;GO:0016021//integral component of membrane;GO:0016021//integral component of membrane;	-	-
CPIJ006474	1.78851	0	3.57702	infinity	infinity	0.0374972	1	supercont3.129	597708	599245	-	207	-	-	-	-	-	-	Putative uncharacterized protein [Source:UniProtKB/TrEMBL;Acc:B0WI13]	6038561	B0WI13	-	-	-	-
CPIJ009713	1.98692	0	3.97385	infinity	infinity	0.0388556	1	supercont3.252	86675	87394	-	720	-	-	-	-	S	2T8DA;392X2;3C87Q;3DP83;3SV10;425GM;456N9;45KX8	Putative uncharacterized protein [Source:UniProtKB/TrEMBL;Acc:B0WS27]	6042386	B0WS27	-	-	-	-
CPIJ010969	2.27981	0	4.55962	infinity	infinity	0.0391142	1	supercont3.337	196659	197615	-	795	-	GO:0005634;GO:0005634;GO:0008270;GO:0008270;	-	-	S	2TCY7;398J4;3CCSU;3DU3F;3SUW2;42BKP;4569M;45BIP	Putative uncharacterized protein [Source:UniProtKB/TrEMBL;Acc:B0WWL1]	6044244	B0WWL1	-	GO:0005634//nucleus;GO:0005634//nucleus;	GO:0008270//zinc ion binding;GO:0008270//zinc ion binding;	-
CPIJ005832	6.62308	2.93162	10.3146	3.51838	1.81491	0.0391457	1	supercont3.115	475409	477649	-	1569	-	-	-	-	S	2RTJU;398GN;3CCQH;3DU13;3SUQR;42BHJ;459GQ;45K5S	Putative uncharacterized protein [Source:UniProtKB/TrEMBL;Acc:B0WGL9]	6038006	B0WGL9	-	-	-	-
CPIJ003285	2.51586	0.323948	4.70777	14.5325	3.86121	0.0397399	1	supercont3.47	454960	455396	-	312	-	-	-	-	S	2S22V;3A9J2;3BV2E;3DAV8;3SPN6;421BE;453W6;45J0Y	Putative uncharacterized protein [Source:UniProtKB/TrEMBL;Acc:B0W8H7]	6034731	B0W8H7	-	-	-	-
CPIJ001743	17.8822	11.5801	24.1843	2.08844	1.06242	0.0400405	1	supercont3.25	868897	870440	-	1257	-	GO:0004180;GO:0004180;GO:0004180;GO:0004181;GO:0004181;GO:0006508;GO:0006508;GO:0008270;GO:0008270;	-	-	E;O	KOG2650;38DUK;3BA6U;3CUQS;3SUS8;41X6V;455N3;45EEF	carboxypeptidase A2 precursor [Source:VB Community Annotation]	6033113	B0W4H4	GO:0006508//proteolysis;GO:0006508//proteolysis;	-	GO:0004180//carboxypeptidase activity;GO:0004180//carboxypeptidase activity;GO:0004180//carboxypeptidase activity;GO:0004181//metallocarboxypeptidase activity;GO:0004181//metallocarboxypeptidase activity;GO:0008270//zinc ion binding;GO:0008270//zinc ion binding;	-
CPIJ015468	4.71721	1.6603	7.77411	4.68235	2.22723	0.0422244	1	supercont3.621	137729	139022	+	888	-	GO:0000398;GO:0000398;GO:0071013;GO:0071013;	-	-	S	KOG0282	pre-mRNA splicing factor 17 variant, putative [Source:VB Community Annotation]	6048539	B0X723	GO:0000398//mRNA splicing, via spliceosome;GO:0000398//mRNA splicing, via spliceosome;	GO:0071013//catalytic step 2 spliceosome;GO:0071013//catalytic step 2 spliceosome;	-	-
CPIJ018737	4.13436	1.29723	6.97148	5.37411	2.42603	0.0429331	1	supercont3.1256	81131	82231	-	909	-	GO:0004252;GO:0004252;GO:0006508;GO:0006508;	K20637	-	O	KOG3627;3A0PZ;3BQ4K;3D72Z;3SM5D;41YRY;458J6;45MMH	vitamin K-dependent protein C precursor [Source:VB Community Annotation]	6052641	B0XGV4	GO:0006508//proteolysis;GO:0006508//proteolysis;	-	GO:0004252//serine-type endopeptidase activity;GO:0004252//serine-type endopeptidase activity;	-
CPIJ012471	13.1326	7.91061	18.3547	2.32026	1.21429	0.0430984	1	supercont3.388	2033	6778	-	918	-	GO:0006508;GO:0008233;GO:0008237;GO:0008237;GO:0016020;GO:0016021;GO:0016021;	-	-	E;O	KOG1046;38CFG;3BD0T;3CUKR;3SINB;41W20;44YPN	Protease m1 zinc metalloprotease [Source:UniProtKB/TrEMBL;Acc:B0WYW1]	6045210	B0WYW1	GO:0006508//proteolysis;	GO:0016020//membrane;GO:0016021//integral component of membrane;GO:0016021//integral component of membrane;	GO:0008233//peptidase activity;GO:0008237//metallopeptidase activity;GO:0008237//metallopeptidase activity;	-
CPIJ003203	14.516	9.1536	19.8783	2.17164	1.11879	0.0432145	1	supercont3.43	1154056	1159638	-	1329	-	-	-	-	S	2S052;3A39W;3BR6E;3D7U8;3SMRT;41Z7Z;4526T	Putative uncharacterized protein [Source:UniProtKB/TrEMBL;Acc:B0W7V7]	6034483	B0W7V7	-	-	-	-
CPIJ013011	4.6354	1.65982	7.61098	4.58542	2.19705	0.0433663	1	supercont3.418	203898	207638	+	1761	-	GO:0000281;GO:0000281;GO:0000724;GO:0000724;GO:0000910;GO:0032266;GO:0032266;	-	-	L	KOG1811	Putative uncharacterized protein [Source:UniProtKB/TrEMBL;Acc:B0X086]	6045752	B0X086	GO:0000281//mitotic cytokinesis;GO:0000281//mitotic cytokinesis;GO:0000724//double-strand break repair via homologous recombination;GO:0000724//double-strand break repair via homologous recombination;GO:0000910//cytokinesis;	-	GO:0032266//phosphatidylinositol-3-phosphate binding;GO:0032266//phosphatidylinositol-3-phosphate binding;	-
CPIJ001646	5.30783	1.97057	8.64509	4.3871	2.13327	0.0434749	1	supercont3.19	339424	339979	-	339	-	-	-	-	S	2TJ6S;39FU2;3CJPM;3E18N;3SS4Q;42733;457PV;45M52	Putative uncharacterized protein [Source:UniProtKB/TrEMBL;Acc:B0W3A2]	-	-	-	-	-	-
CPIJ000425	11.5874	6.82188	16.3528	2.39712	1.2613	0.0478796	1	supercont3.4	2049505	2053191	+	2355	-	GO:0003824;GO:0003824;GO:0008152;GO:0016874;GO:0016874;	K23617	EC:6.2.1.2	Q;I	KOG1177;38ES8;3BHR0;3CTUM;3SINP;41UI4;4500E	Short-chain-fatty-acid-CoA ligase [Source:UniProtKB/TrEMBL;Acc:B0W061]	6031269	B0W061	GO:0008152//metabolic process;	-	GO:0003824//catalytic activity;GO:0003824//catalytic activity;GO:0016874//ligase activity;GO:0016874//ligase activity;	-
CPIJ015960	2.98922	0.648377	5.33006	8.22062	3.03925	0.0481747	1	supercont3.730	103006	104618	+	1500	CYP325BD1	GO:0004497;GO:0004497;GO:0005506;GO:0005506;GO:0016491;GO:0016705;GO:0016705;GO:0020037;GO:0020037;GO:0046872;GO:0055114;GO:0055114;GO:0055114;	-	-	Q	KOG0157;38CHP;3B9GY;3CSG8;3SQSB;41U3I;450KW;45H1N	cytochrome P450 325BD1 [Source:VB Community Annotation]	6049622	B0X9M7	GO:0055114//obsolete oxidation-reduction process;GO:0055114//obsolete oxidation-reduction process;GO:0055114//obsolete oxidation-reduction process;	-	GO:0004497//monooxygenase activity;GO:0004497//monooxygenase activity;GO:0005506//iron ion binding;GO:0005506//iron ion binding;GO:0016491//oxidoreductase activity;GO:0016705//oxidoreductase activity, acting on paired donors, with incorporation or reduction of molecular oxygen;GO:0016705//oxidoreductase activity, acting on paired donors, with incorporation or reduction of molecular oxygen;GO:0020…	-
CPIJ014776	19.707	12.7463	26.6676	2.09219	1.06501	0.0486582	1	supercont3.588	16522	17836	-	963	-	GO:0005515;	K13341	-	E;U	KOG0277;38BPW;3BBNF;3CW9V;3SKEI;41XQA;450DG;45ESF	Peroxisomal targeting signal 2 receptor [Source:UniProtKB/TrEMBL;Acc:B0WZD4]	6048134	B0WZD4	-	-	GO:0005515//protein binding;	ko04146(Peroxisome)
CPIJ007661	6.00421	2.64439	9.36402	3.54109	1.82419	0.0488256	1	supercont3.159	304953	306529	-	1512	-	GO:0005576;GO:0005576;GO:0006030;GO:0006030;GO:0008061;GO:0008061;	-	-	G	KOG2806;39W0E;3BN0S;3D9PY;3SHBP;41YDH;44X6V;45GV6	Putative uncharacterized protein [Source:UniProtKB/TrEMBL;Acc:B0WKF5]	6039615	B0WKF5	GO:0006030//chitin metabolic process;GO:0006030//chitin metabolic process;	GO:0005576//extracellular region;GO:0005576//extracellular region;	GO:0008061//chitin binding;GO:0008061//chitin binding;	-
CPIJ017642	40.5916	74.9798	6.20339	0.0827341	-3.59537	2.76649e-18	4.36359e-14	supercont3.1064	80223	80521	+	138	-	-	-	-	-	-	Putative uncharacterized protein [Source:UniProtKB/TrEMBL;Acc:B0XEW9]	6051826	B0XEW9	-	-	-	-
CPIJ014229	190.009	271.536	108.481	0.399507	-1.32371	3.32228e-17	2.62012e-13	supercont3.510	214029	220270	-	1067	-	-	-	-	I;S	KOG1471;39Y0Z;3BG5Z;3CW94;3SHC7;41YF4;450DN;45CS8	Cellular retinaldehyde-binding protein [Source:UniProtKB/TrEMBL;Acc:B0X3T6]	6047224	B0X3T6	-	-	-	-
CPIJ003619	37.8461	60.7664	14.9258	0.245626	-2.02546	1.26307e-08	3.98447e-05	supercont3.53	13312	16058	-	222	-	-	-	-	-	-	Putative uncharacterized protein [Source:UniProtKB/TrEMBL;Acc:B0W9L4]	6035233	B0W9L4	-	-	-	-
CPIJ004285	211.812	309.702	113.922	0.367842	-1.44284	5.17645e-07	0.0010206	supercont3.65	309391	310309	+	825	-	-	-	-	T;S	KOG3510;3A6TC;3BSN1;3D9GV;3SZ3Y;420FE;458KX;45GT6	neural/ectodermal development factor IMP-L2 precursor [Source:VB Community Annotation]	6035805	B0WB43	-	-	-	-
CPIJ004629	53.2999	72.8125	33.7873	0.464031	-1.10771	0.000144867	0.114249	supercont3.70	234413	242546	+	2241	-	GO:0051015;GO:0051015;	K05768	-	S;Z	KOG0443;38BDF;3B9RZ;3CXQR;3SHXV;41VMF;452A4;45CJU	Gelsolin precursor [Source:VB Community Annotation]	6036071	B0WBT0	-	-	GO:0051015//actin filament binding;GO:0051015//actin filament binding;	ko05203(Viral carcinogenesis);ko04810(Regulation of actin cytoskeleton);ko04666(Fc gamma R-mediated phagocytosis)
CPIJ002350	20.9724	31.4929	10.4519	0.33188	-1.59127	0.000695028	0.254322	supercont3.33	130209	130588	+	380	-	-	-	-	-	-	Putative uncharacterized protein (Fragment) [Source:UniProtKB/TrEMBL;Acc:B0W5W0]	6033668	B0W5W0	-	-	-	-
CPIJ006964	16.3197	25.1936	7.44576	0.295541	-1.75857	0.00105667	0.297622	supercont3.153	420195	433972	+	795	-	-	-	-	S	2RYUE;3A0QZ;3BPY6;3D6MW;3SMDN;41YY4;44Y4M;45CYI	high affinity nuclear juvenile hormone binding protein, putative [Source:VB Community Annotation]	6039398	B0WJX7	-	-	-	-
CPIJ001839	5.57684	10.4542	0.699495	0.0669104	-3.90162	0.00180992	0.34395	supercont3.23	726841	727493	+	537	-	GO:0042302;GO:0042302;GO:0042302;	-	-	S	2S21C;3A3TN;3BSBP;3D8DZ;3SMTW;45586;45I1A	Cuticle protein [Source:UniProtKB/TrEMBL;Acc:B0W479]	6033002	B0W479	-	-	GO:0042302//structural constituent of cuticle;GO:0042302//structural constituent of cuticle;GO:0042302//structural constituent of cuticle;	-
CPIJ001835	4.91455	9.1296	0.699495	0.0766183	-3.70617	0.00226843	0.388913	supercont3.23	715259	716305	+	932	-	GO:0042302;GO:0042302;GO:0042302;	-	-	O;S	2S21C;3A3TN;3BSBP;3D8DZ;3SMTW;4204E;45586;45KN7	Cuticle protein [Source:UniProtKB/TrEMBL;Acc:B0W475]	6032998	B0W475	-	-	GO:0042302//structural constituent of cuticle;GO:0042302//structural constituent of cuticle;GO:0042302//structural constituent of cuticle;	-
CPIJ013551	37.6375	50.3136	24.9613	0.496114	-1.01126	0.00246002	0.402027	supercont3.507	236223	238152	+	237	-	-	-	-	I	KOG0446	Dynamin [Source:UniProtKB/TrEMBL;Acc:B0X3Q3]	6047184	B0X3Q3	-	-	-	-
CPIJ007156	15.5472	26.6805	4.41383	0.165433	-2.59568	0.00274966	0.421072	supercont3.143	370101	375137	-	534	-	-	-	-	S	2RTAP;38VH3;3C5W6;3DG70;3SVIT;423DQ;459SG;45KX3	Putative uncharacterized protein [Source:UniProtKB/TrEMBL;Acc:B0WJ27]	6039033	B0WJ27	-	-	-	-
CPIJ018689	303.764	492.645	114.882	0.233194	-2.1004	0.00302149	0.445216	supercont3.1246	90166	94219	-	2907	-	GO:0004970;GO:0004970;GO:0005234;GO:0005886;GO:0006811;GO:0016020;GO:0016020;GO:0016020;GO:0016021;GO:0016021;GO:0030054;GO:0030054;GO:0035235;GO:0045202;GO:0045211;GO:0045211;	K05313	-	P;T;E;U	KOG1052;38BIY;3B9S8;3CTGU;3SQ9S;41UPI;451PN;45HRB	Glutamate receptor [Source:UniProtKB/TrEMBL;Acc:B0XGR9]	6052598	B0XGR9	GO:0006811//ion transport;GO:0035235//ionotropic glutamate receptor signaling pathway;	GO:0005886//plasma membrane;GO:0016020//membrane;GO:0016020//membrane;GO:0016020//membrane;GO:0016021//integral component of membrane;GO:0016021//integral component of membrane;GO:0030054//cell junction;GO:0030054//cell junction;GO:0045202//synapse;GO:0045211//postsynaptic membrane;GO:0045211//postsynaptic membrane;	GO:0004970//ionotropic glutamate receptor activity;GO:0004970//ionotropic glutamate receptor activity;GO:0005234//extracellularly glutamate-gated ion channel activity;	-
CPIJ005070	16.0235	23.936	8.11095	0.33886	-1.56124	0.00369301	0.474199	supercont3.79	553978	562064	+	1935	-	GO:0016020;GO:0016021;GO:0016021;	-	-	S	2QRTZ;38EDZ;3BHNT;3D4PG;3SJT1;41V8E;44WSN;45CUV	Putative uncharacterized protein [Source:UniProtKB/TrEMBL;Acc:B0WCW7]	-	-	-	GO:0016020//membrane;GO:0016021//integral component of membrane;GO:0016021//integral component of membrane;	-	-
CPIJ011548	28.4231	39.3433	17.503	0.44488	-1.16851	0.00369787	0.474199	supercont3.340	391661	394655	-	2817	-	GO:0006508;GO:0006508;GO:0006508;GO:0008233;GO:0008237;GO:0008237;GO:0008237;GO:0008270;GO:0008270;	-	-	E;O	KOG1046;39XH0;3BKME;3D5WP;3SH8N;41WH0;44Z2T;45CXV	Protease m1 zinc metalloprotease [Source:UniProtKB/TrEMBL;Acc:B0WWU9]	6044341	B0WWU9	GO:0006508//proteolysis;GO:0006508//proteolysis;GO:0006508//proteolysis;	-	GO:0008233//peptidase activity;GO:0008237//metallopeptidase activity;GO:0008237//metallopeptidase activity;GO:0008237//metallopeptidase activity;GO:0008270//zinc ion binding;GO:0008270//zinc ion binding;	-
CPIJ016785	4.42106	8.14263	0.699495	0.0859052	-3.54111	0.005174	0.584733	supercont3.866	48529	52965	+	1338	-	-	-	-	W;T;S	KOG3512;38JQI;3BAQP;3CVRN;3SJ8Y;41UHN;450D2;45CUK	Netrin [Source:UniProtKB/TrEMBL;Acc:B0XC85]	-	-	-	-	-	-
CPIJ000186	10.479	16.4583	4.49963	0.273396	-1.87094	0.00577144	0.612585	supercont3.3	1714492	1716044	+	1422	-	GO:0004806;GO:0004806;GO:0005576;GO:0005576;GO:0006629;GO:0006629;GO:0046872;GO:0052689;GO:0052689;	K14073	EC:3.1.1.3	O	2QUK7;38HHN;3BCH4;3CRT4;3SI23;41XHM;456BT;45EUY	pancreatic triacylglycerol lipase precursor [Source:VB Community Annotation]	6031106	B0VZR7	GO:0006629//lipid metabolic process;GO:0006629//lipid metabolic process;	GO:0005576//extracellular region;GO:0005576//extracellular region;	GO:0004806//triglyceride lipase activity;GO:0004806//triglyceride lipase activity;GO:0046872//metal ion binding;GO:0052689//carboxylic ester hydrolase activity;GO:0052689//carboxylic ester hydrolase activity;	ko04977(Vitamin digestion and absorption);ko04975(Fat digestion and absorption);ko04972(Pancreatic secretion);ko00561(Glycerolipid metabolism)
CPIJ007438	7.26368	12.2035	2.32383	0.190422	-2.39273	0.00648256	0.639058	supercont3.166	3495	5662	-	972	-	GO:0005634;GO:0005634;GO:0006281;GO:0006281;GO:0006338;GO:0006338;GO:0008168;GO:0008168;GO:0016740;GO:0032259;GO:0035267;GO:0035267;GO:0043967;GO:0043967;GO:0043968;GO:0043968;GO:0045892;GO:0045892;	K11324	-	B;S;K	KOG2656;38KYC;3B9ZK;3D1P4;3SJGP;41U4S;44ZC0;45EQ8	DNA methyltransferase 1-associated protein 1 [Source:UniProtKB/TrEMBL;Acc:B0WKX9]	6039885	B0WKX9	GO:0006281//DNA repair;GO:0006281//DNA repair;GO:0006338//chromatin remodeling;GO:0006338//chromatin remodeling;GO:0032259//methylation;GO:0043967//histone H4 acetylation;GO:0043967//histone H4 acetylation;GO:0043968//histone H2A acetylation;GO:0043968//histone H2A acetylation;GO:0045892//negative regulation of transcription, DNA-templated;GO:0045892//negative regulation of transcription, DNA-tem…	GO:0005634//nucleus;GO:0005634//nucleus;GO:0035267//NuA4 histone acetyltransferase complex;GO:0035267//NuA4 histone acetyltransferase complex;	GO:0008168//methyltransferase activity;GO:0008168//methyltransferase activity;GO:0016740//transferase activity;	-
CPIJ012055	11.0887	17.624	4.55337	0.258361	-1.95254	0.00663874	0.64051	supercont3.377	20285	25005	-	1842	-	GO:0005328;GO:0005328;GO:0006836;GO:0015293;GO:0016020;GO:0016021;GO:0016021;GO:0016021;GO:0055085;	K05038	-	P;U	KOG3660;38GG8;3BK1V;3CYRZ;3SHK6;41X24;4581P;45JQT	sodium/shloride dependent amino acid transporter, putative [Source:VB Community Annotation]	6045040	B0WYG2	GO:0006836//neurotransmitter transport;GO:0055085//transmembrane transport;	GO:0016020//membrane;GO:0016021//integral component of membrane;GO:0016021//integral component of membrane;GO:0016021//integral component of membrane;	GO:0005328//neurotransmitter:sodium symporter activity;GO:0005328//neurotransmitter:sodium symporter activity;GO:0015293//symporter activity;	ko04721(Synaptic vesicle cycle)
CPIJ009506	19.2925	27.648	10.937	0.395579	-1.33796	0.00678154	0.64051	supercont3.235	410766	435602	+	2103	-	-	-	-	S	2QR98;39EAC;3BKWQ;3D43U;3SIQN;41WK9	Hexamerin 2 beta [Source:UniProtKB/TrEMBL;Acc:B0WQZ9]	6041945	B0WQZ9	-	-	-	-
CPIJ014225	2.63311	5.26622	0	0	#NAME?	0.00771917	0.676414	supercont3.510	195555	198792	+	897	-	-	-	-	S;I	KOG1471;39K53;3BBSK;3CU7Z;3SI4D;41YQ8;455VD;45F0D	CRAL/TRIO domain-containing protein [Source:UniProtKB/TrEMBL;Acc:B0X3T2]	6047220	B0X3T2	-	-	-	-
CPIJ006396	3.9702	7.24951	0.690889	0.0953015	-3.39136	0.0113489	0.790388	supercont3.123	868445	873635	+	930	-	-	-	-	D;M	KOG2579;3BHN9;3DGP2;3SMB3;41TX5;455D0	ficolin-1 precursor [Source:VB Community Annotation]	6038327	B0WHG1	-	-	-	-
CPIJ004501	23.2209	31.6278	14.8141	0.468388	-1.09423	0.0126803	0.806248	supercont3.67	1088136	1093774	+	885	-	-	-	-	S;O	KOG2888;38GTM;3BB6Q;3CSG7;3SHMN;41U43	Putative uncharacterized protein [Source:UniProtKB/TrEMBL;Acc:B0WBK3]	-	-	-	-	-	-
CPIJ013725	14.1408	23.1683	5.11332	0.220703	-2.17982	0.0131359	0.818941	supercont3.464	226208	230963	-	1415	-	GO:0004497;GO:0004499;GO:0004499;GO:0016491;GO:0050660;GO:0050660;GO:0050661;GO:0050661;GO:0055114;GO:0055114;GO:0055114;	-	-	P;Q	KOG1399;38F1Q;3BIJ2;3CTAA;3SKA3;41VG7;450HQ;45G67	dimethylaniline monooxygenase [Source:VB Community Annotation]	6046496	B0X210	GO:0055114//obsolete oxidation-reduction process;GO:0055114//obsolete oxidation-reduction process;GO:0055114//obsolete oxidation-reduction process;	-	GO:0004497//monooxygenase activity;GO:0004499//N,N-dimethylaniline monooxygenase activity;GO:0004499//N,N-dimethylaniline monooxygenase activity;GO:0016491//oxidoreductase activity;GO:0050660//flavin adenine dinucleotide binding;GO:0050660//flavin adenine dinucleotide binding;GO:0050661//NADP binding;GO:0050661//NADP binding;	-
CPIJ008254	7.38577	12.3705	2.40103	0.194093	-2.36518	0.013929	0.826012	supercont3.177	196974	197932	+	897	-	GO:0004197;GO:0004197;GO:0006508;GO:0006508;GO:0006508;GO:0008233;GO:0008234;GO:0008234;GO:0008234;GO:0016787;	-	-	O;D	KOG3573;38FU2;3BAFU;3CTYR;3SQQF;4223I;4559I;45GFF	caspase-2 precursor [Source:VB Community Annotation]	6040179	B0WLP6	GO:0006508//proteolysis;GO:0006508//proteolysis;GO:0006508//proteolysis;	-	GO:0004197//cysteine-type endopeptidase activity;GO:0004197//cysteine-type endopeptidase activity;GO:0008233//peptidase activity;GO:0008234//cysteine-type peptidase activity;GO:0008234//cysteine-type peptidase activity;GO:0008234//cysteine-type peptidase activity;GO:0016787//hydrolase activity;	-
CPIJ001723	7.12368	11.5523	2.69509	0.233295	-2.09977	0.0152371	0.849238	supercont3.19	1529063	1529974	+	843	-	GO:0003676;GO:0003676;	-	-	-	-	Predicted protein [Source:UniProtKB/TrEMBL;Acc:B0W3H9]	6032711	B0W3H9	-	-	GO:0003676//nucleic acid binding;GO:0003676//nucleic acid binding;	-
CPIJ000018	14.8758	21.3982	8.35338	0.390378	-1.35706	0.0158605	0.85598	supercont3.1	570426	573066	-	423	-	-	-	-	-	-	Putative uncharacterized protein [Source:UniProtKB/TrEMBL;Acc:B0VZ74]	6030829	B0VZ74	-	-	-	-
CPIJ001837	4.41087	8.82173	0	0	#NAME?	0.0174058	0.888487	supercont3.23	721355	722209	-	798	-	GO:0042302;GO:0042302;GO:0042302;	-	-	S;O	2S21C;3A3TN;3BSBP;3D8DZ;3SMTW;4204E;45586;45KN7	Cuticle protein [Source:UniProtKB/TrEMBL;Acc:B0W477]	6033000	B0W477	-	-	GO:0042302//structural constituent of cuticle;GO:0042302//structural constituent of cuticle;GO:0042302//structural constituent of cuticle;	-
CPIJ014228	8.08027	12.7317	3.42888	0.269319	-1.89261	0.0194941	0.93744	supercont3.510	213055	213736	-	216	-	-	-	-	S	KOG1471	Putative uncharacterized protein [Source:UniProtKB/TrEMBL;Acc:B0X3T5]	-	-	-	-	-	-
CPIJ001357	105.626	211.253	0	0	#NAME?	0.0198309	0.944901	supercont3.18	1562503	1569042	+	6400	-	GO:0005319;GO:0005319;GO:0006869;GO:0006869;	-	-	S;P;O	KOG4338;39VXC;3BKCZ;3D0XB;3SGMP;41UXK;45547;45DVD	vitellogenin-A1 precursor [Source:VB Community Annotation]	-	-	GO:0006869//lipid transport;GO:0006869//lipid transport;	-	GO:0005319//lipid transporter activity;GO:0005319//lipid transporter activity;	-
CPIJ001358	77.0793	154.159	0	0	#NAME?	0.0199488	0.944901	supercont3.18	1574155	1580590	-	6240	-	GO:0005319;GO:0005319;GO:0006869;GO:0006869;	-	-	O;S;P	KOG4338;39VXC;3BKCZ;3D0XB;3SGMP;41UXK;45547;45DVD	vitellogenin-A1 precursor [Source:VB Community Annotation]	6032560	B0W352	GO:0006869//lipid transport;GO:0006869//lipid transport;	-	GO:0005319//lipid transporter activity;GO:0005319//lipid transporter activity;	-
CPIJ018153	479.058	786.707	171.408	0.217881	-2.19839	0.0205129	0.94724	supercont3.1102	105844	109227	+	918	-	-	-	-	S	2RTAP;38VH3;3C5W6;3DG70;3SVIT;423DQ;459SG;45KX3	Putative uncharacterized protein [Source:UniProtKB/TrEMBL;Acc:B0XFD1]	6052013	B0XFD1	-	-	-	-
CPIJ004726	2.15307	4.30613	0	0	#NAME?	0.0205386	0.94724	supercont3.85	540928	561849	-	2244	-	-	-	-	S	2RZHU;3A25F;3BP4P	Putative uncharacterized protein [Source:UniProtKB/TrEMBL;Acc:B0WDG6]	6036752	B0WDG6	-	-	-	-
CPIJ002936	19.5858	30.4191	8.75256	0.287732	-1.7972	0.0216674	0.966735	supercont3.40	558141	561208	+	2829	-	GO:0016020;GO:0016021;GO:0016021;	-	-	S	2RV6H;39Z1Q;3BMX0;3D5UW;3SKQJ;41Y0A;450H2;45HKE	Putative uncharacterized protein [Source:UniProtKB/TrEMBL;Acc:B0W770]	6034200	B0W770	-	GO:0016020//membrane;GO:0016021//integral component of membrane;GO:0016021//integral component of membrane;	-	-
CPIJ005630	4.15153	7.24951	1.05354	0.145326	-2.78263	0.0226575	0.992712	supercont3.107	788724	796260	-	6358	-	GO:0005509;GO:0005509;GO:0005886;GO:0005886;GO:0007155;GO:0007155;GO:0007156;GO:0007156;GO:0016020;GO:0016020;GO:0016020;GO:0016021;GO:0016021;	-	-	S	KOG3594;3ATIP;3BUAZ;3DAKB;3SNDC;420XX;4555G;45HM3	Putative uncharacterized protein [Source:UniProtKB/TrEMBL;Acc:B0WFM6]	6037620	B0WFM6	GO:0007155//cell adhesion;GO:0007155//cell adhesion;GO:0007156//homophilic cell adhesion via plasma membrane adhesion molecules;GO:0007156//homophilic cell adhesion via plasma membrane adhesion molecules;	GO:0005886//plasma membrane;GO:0005886//plasma membrane;GO:0016020//membrane;GO:0016020//membrane;GO:0016020//membrane;GO:0016021//integral component of membrane;GO:0016021//integral component of membrane;	GO:0005509//calcium ion binding;GO:0005509//calcium ion binding;	-
CPIJ006871	4.13547	7.26031	1.01064	0.139201	-2.84476	0.0228265	0.992807	supercont3.149	183677	202301	+	1437	-	-	-	-	-	-	Putative uncharacterized protein [Source:UniProtKB/TrEMBL;Acc:B0WJK4]	6039253	B0WJK4	-	-	-	-
CPIJ002797	9.08462	13.7983	4.37093	0.316772	-1.65848	0.0243672	1	supercont3.46	206946	207713	-	768	-	-	-	-	S	2SBU6;3APX4;3C2B2;3DIVB;3SRST;42AY9;456NU;45IFU	cuticle protein, putative [Source:VB Community Annotation]	-	-	-	-	-	-
CPIJ001632	2.80257	5.2511	0.35405	0.067424	-3.89059	0.0256954	1	supercont3.19	303273	303590	-	318	-	-	-	-	-	-	Predicted protein [Source:UniProtKB/TrEMBL;Acc:B0W388]	6032600	B0W388	-	-	-	-
CPIJ017272	6.42531	10.441	2.40963	0.230786	-2.11537	0.0275625	1	supercont3.958	79638	80838	-	930	-	GO:0005198;GO:0005198;GO:0005515;GO:0006886;GO:0006886;GO:0016192;GO:0016192;GO:0030126;GO:0030126;	-	-	U	KOG0292;38DFX;3B9P2;3CWTR;3SJQK;41W43	Coatomer [Source:UniProtKB/TrEMBL;Acc:B0XDP2]	6051299	B0XDP2	GO:0006886//intracellular protein transport;GO:0006886//intracellular protein transport;GO:0016192//vesicle-mediated transport;GO:0016192//vesicle-mediated transport;	GO:0030126//COPI vesicle coat;GO:0030126//COPI vesicle coat;	GO:0005198//structural molecule activity;GO:0005198//structural molecule activity;GO:0005515//protein binding;	-
CPIJ009831	7.06762	11.1119	3.02332	0.272079	-1.8779	0.0275745	1	supercont3.253	370515	383470	-	1026	-	-	-	-	S	2QXT9;39WUB;3BJ1W;3D5G5;3SK7B;41YEF;44XYM	Putative uncharacterized protein [Source:UniProtKB/TrEMBL;Acc:B0WS70]	6042436	B0WS70	-	-	-	-
CPIJ012932	7.41253	11.4906	3.33447	0.290191	-1.78493	0.0322377	1	supercont3.430	296562	298173	+	1446	-	GO:0016491;GO:0016491;GO:0055114;GO:0055114;	-	-	H;T	KOG0685;38DWW;3BD3W;3E4MH;3SJ1C;41VUE;4559E;45C1X	Spermine oxidase [Source:UniProtKB/TrEMBL;Acc:B0X0P7]	6045942	B0X0P7	GO:0055114//obsolete oxidation-reduction process;GO:0055114//obsolete oxidation-reduction process;	-	GO:0016491//oxidoreductase activity;GO:0016491//oxidoreductase activity;	-
CPIJ018937	11.8031	17.0402	6.56604	0.385327	-1.37585	0.0328048	1	supercont3.1361	20606	21871	-	675	-	GO:0003676;GO:0003676;	-	-	S	39R22;3BKKA;3D42Q;3SGX2;41VYA;451W2	Zinc finger protein 358 [Source:UniProtKB/TrEMBL;Acc:B0XHL2]	6052967	B0XHL2	-	-	GO:0003676//nucleic acid binding;GO:0003676//nucleic acid binding;	-
CPIJ015761	16.9443	33.8886	0	0	#NAME?	0.035592	1	supercont3.684	213716	214867	-	1152	CatB1	GO:0006508;GO:0006508;GO:0008234;GO:0008234;	-	-	O	KOG1543;38F8F;3BI1S;3CS39;3SKPK;41UQT;455XK;45CVG	cathepsin B precursor [Source:VB Community Annotation]	6049222	B0X8Q0	GO:0006508//proteolysis;GO:0006508//proteolysis;	-	GO:0008234//cysteine-type peptidase activity;GO:0008234//cysteine-type peptidase activity;	-
CPIJ014232	10.3275	15.031	5.624	0.37416	-1.41827	0.0387968	1	supercont3.510	236921	242324	-	747	-	-	-	-	S	2S3EM;3A56F;3BRCJ;3D84J;3SMVB;41ZYJ;455UJ;45GG0	Putative uncharacterized protein [Source:UniProtKB/TrEMBL;Acc:B0X3T9]	6047227	B0X3T9	-	-	-	-
CPIJ002419	4.2993	7.23391	1.36469	0.188652	-2.4062	0.0396614	1	supercont3.32	465095	472048	-	2322	-	-	-	-	S;Q	KOG2933;38G28;3BQSF;3D7QS;3SFUN;41ZJG;452GI	Putative uncharacterized protein [Source:UniProtKB/TrEMBL;Acc:B0W5P4]	-	-	-	-	-	-
CPIJ001012	1.80224	3.60447	0	0	#NAME?	0.0404665	1	supercont3.12	453028	455648	-	828	-	-	K09311	-	K	KOG0489;39WZV;3BIUP;3D5BJ;3SJCI;41UBE;458JF;45C4X	Putative uncharacterized protein [Source:UniProtKB/TrEMBL;Acc:B0W1U8]	6032015	B0W1U8	-	-	-	-
CPIJ010389	3.12132	5.57745	0.665198	0.119266	-3.06775	0.0426582	1	supercont3.273	450628	454478	+	879	-	-	-	-	K	2RIXY;39UIX;3BBP1;3D4D9;3SFZV;41WSD;44WZR;45HSD	Putative uncharacterized protein [Source:UniProtKB/TrEMBL;Acc:B0WTG5]	6042946	B0WTG5	-	-	-	-
CPIJ000361	8.84469	14.3034	3.38598	0.236725	-2.07872	0.0437172	1	supercont3.4	344858	351488	-	750	-	GO:0005515;	K12474	-	S	KOG3536;38F5N;3BHVC;3CUFK;3SNG5;41ZX2;45482;45DNH	Putative uncharacterized protein [Source:UniProtKB/TrEMBL;Acc:B0VZZ7]	6031189	B0VZZ7	-	-	GO:0005515//protein binding;	ko04979(Cholesterol metabolism);ko04144(Endocytosis)
CPIJ009954	7.54873	11.426	3.67143	0.321322	-1.63791	0.0444563	1	supercont3.249	5730	8961	+	816	-	GO:0004842;GO:0004842;GO:0016020;GO:0016021;GO:0016021;GO:0016567;GO:0016567;GO:0016740;GO:0046872;GO:0046872;	-	-	O	KOG1815;38EPT;3BCBA;3CSFC;3SFRA;41WBK;44Z7N;45JPA	Ubiquitin conjugating enzyme 7 interacting protein [Source:UniProtKB/TrEMBL;Acc:B0WRV1]	-	-	GO:0016567//protein ubiquitination;GO:0016567//protein ubiquitination;	GO:0016020//membrane;GO:0016021//integral component of membrane;GO:0016021//integral component of membrane;	GO:0004842//ubiquitin-protein transferase activity;GO:0004842//ubiquitin-protein transferase activity;GO:0016740//transferase activity;GO:0046872//metal ion binding;GO:0046872//metal ion binding;	-
CPIJ008410	4.45886	7.51873	1.39899	0.186067	-2.4261	0.044497	1	supercont3.185	698364	705691	+	2385	-	GO:0004177;GO:0004177;GO:0006508;GO:0006508;GO:0006508;GO:0008233;GO:0008237;GO:0008237;GO:0008237;GO:0008270;GO:0008270;GO:0008270;GO:0016787;GO:0046872;	-	-	E;O	KOG1046;3AEPU;3C6I8;3DMGQ;3ST9U;4242V;454ZV;45JYV	Aminopeptidase [Source:UniProtKB/TrEMBL;Acc:B0WMH2]	6040520	B0WMH2	GO:0006508//proteolysis;GO:0006508//proteolysis;GO:0006508//proteolysis;	-	GO:0004177//aminopeptidase activity;GO:0004177//aminopeptidase activity;GO:0008233//peptidase activity;GO:0008237//metallopeptidase activity;GO:0008237//metallopeptidase activity;GO:0008237//metallopeptidase activity;GO:0008270//zinc ion binding;GO:0008270//zinc ion binding;GO:0008270//zinc ion binding;GO:0016787//hydrolase activity;GO:0046872//metal ion binding;	-
CPIJ020190	2.47862	4.6032	0.35405	0.0769139	-3.70061	0.0452332	1	supercont3.2949	6083	14398	-	597	-	-	-	-	S	2QRQT;392X5;3BGD5;3CRAX;3SG2D;41XZ0;44Z05;45F0Q	Putative uncharacterized protein [Source:UniProtKB/TrEMBL;Acc:B0XLT9]	6054745	B0XLT9	-	-	-	-
CPIJ004696	3.63707	6.2635	1.01064	0.161354	-2.6317	0.0470323	1	supercont3.72	938054	942482	-	2592	-	GO:0003779;GO:0003779;GO:0007010;GO:0007010;GO:0007015;GO:0007015;GO:0007300;GO:0007300;GO:0051015;GO:0051015;	-	-	Z;S	KOG0443;38BDF;3B9RZ;3CXQR;3SZ4U;41WVM;450J5;45FNJ	Advillin [Source:UniProtKB/TrEMBL;Acc:B0WC23]	6036173	B0WC23	GO:0007010//cytoskeleton organization;GO:0007010//cytoskeleton organization;GO:0007015//actin filament organization;GO:0007015//actin filament organization;GO:0007300//ovarian nurse cell to oocyte transport;GO:0007300//ovarian nurse cell to oocyte transport;	-	GO:0003779//actin binding;GO:0003779//actin binding;GO:0051015//actin filament binding;GO:0051015//actin filament binding;	-
